# Supplementary material for: Long-Term Outcomes of Transvenous Lead Extraction: A Comparison in Patients with or without Infection from the Italian Region with the Oldest Population
Source: J Clin Med. 2023 Jul 7;12(13):4543. doi: 10.3390/jcm12134543 (PMC10342464; doi:10.3390/jcm12134543)
Supplement: Supplementary file 1 [file jcm-12-04543-s001.zip]

Archive with 1 entries (1 files):
- jcm-2447210-supplementary.pdf
